# Supplementary material for: Comparative Transcriptomic Analysis of Archival Human Vestibular Schwannoma Tissue from Patients with and without Tinnitus
Source: J Clin Med. 2023 Apr 1;12(7):2642. doi: 10.3390/jcm12072642 (PMC10095534; doi:10.3390/jcm12072642)
Supplement: Supplementary file 1 [file jcm-12-02642-s001.zip]

Archive with 1 entries (1 files):
- jcm-2283442-supplementary.pdf
